# Supplementary material for: New Blood Coagulation Factor XIIa Inhibitors: Molecular Modeling, Synthesis, and Experimental Confirmation
Source: Molecules. 2022 Feb 12;27(4):1234. doi: 10.3390/molecules27041234 (PMC8876603; doi:10.3390/molecules27041234)
Supplement: Supplementary file 1 [file molecules-27-01234-s001.zip]

Archive with 1 entries (1 files):
- molecules-1571825-supplementary.pdf
